# Supplementary material for: Towards bioresource-based aggregation-induced emission luminogens from lignin β-O-4 motifs as renewable resources
Source: Nat Commun. 2023 Sep 28;14:6076. doi: 10.1038/s41467-023-41681-0 (PMC10539282; doi:10.1038/s41467-023-41681-0)
Supplement: Supplementary file 3 — Supplementary Data 1 [file 41467_2023_41681_MOESM3_ESM.txt]

Cartesian coordinates
1a
C                  1.45576400    0.46313800   -2.27466500
 C                  0.07961300    0.24850200   -2.19542700
 C                 -0.42671400   -0.70343400   -1.31036800
 C                  0.45401000   -1.46246600   -0.53539600
 C                  1.82867100   -1.23705800   -0.59510700
 C                  2.33712600   -0.25676100   -1.47359000
 H                  1.87588600    1.19588000   -2.95627800
 H                 -0.59287300    0.82834400   -2.82120300
 H                  0.03222000   -2.18758600    0.14448800
 C                 -1.92672600   -0.88438100   -1.17462800
 H                 -2.33357500   -0.98302400   -2.19858700
 C                 -2.64245800    0.36628200   -0.59690600
 H                 -2.28908600    1.25323500   -1.13156400
 C                 -4.16149300    0.25632100   -0.72278600
 H                 -4.62268500    1.20788000   -0.42755000
 H                 -4.44522000    0.03850700   -1.75589100
 O                 -2.46130800    0.53808300    0.82044300
 C                 -1.19541400    0.54792800    1.36154900
 C                 -0.90057000   -0.37966300    2.35224700
 C                 -0.23516000    1.50671900    0.98224300
 C                  0.35760600   -0.39530500    2.95789700
 H                 -1.66463500   -1.10463600    2.61020200
 C                  1.03509900    1.46210200    1.56048300
 C                  1.32775300    0.51388100    2.54397400
 H                  0.57692600   -1.12088700    3.73477100
 H                  1.80092000    2.16095000    1.24943000
 H                  2.32000700    0.49611100    2.98285700
 O                 -2.20658000   -2.04223700   -0.41496400
 H                 -3.15802600   -2.00662000   -0.21455600
 O                 -4.66370700   -0.81403900    0.08242900
 H                 -4.34899000   -0.61162600    0.97756500
 O                 -0.62964500    2.41410400    0.04403300
 O                  2.74933000   -1.89706800    0.16720400
 O                  3.67677800    0.04551400   -1.52710700
 C                  0.34119300    3.33504300   -0.43138500
 H                  0.69840800    3.98842400    0.37416100
 H                  1.19014900    2.81406500   -0.88710700
 H                 -0.16405300    3.93870700   -1.18651000
 C                  4.51768600   -0.98994000   -2.03846300
 H                  4.21013300   -1.27522900   -3.05311100
 H                  5.52718000   -0.57479000   -2.07219000
 H                  4.50389800   -1.87186600   -1.39229500
 C                  2.27465800   -2.91470300    1.03602700
 H                  1.77223700   -3.71578500    0.47936400
 H                  3.15764500   -3.31825600    1.53398300
 H                  1.58551300   -2.50728300    1.78336800

MeOH
C                 -1.85471000    0.94718100   -0.01740000
 H                 -1.48190000    1.44759100    0.88019000
 H                 -1.49781700    1.51219700   -0.89214900
 H                 -2.95424400    0.99743600   -0.00022300
 O                 -1.36394700   -0.38171900    0.01696200
 H                 -1.68705300   -0.83643700   -0.77019700

CatCSS
C                  1.50606200    0.88717100   -0.43062100
 C                  2.79706300    0.46870100   -0.82626600
 C                  3.85610200    1.39481500   -0.91248700
 C                  3.66778400    2.72988600   -0.60212800
 C                  2.36762200    3.11869700   -0.21552500
 C                  1.27789600    2.25762500   -0.12332600
 H                  4.82755800    1.02561900   -1.22313500
 H                  2.20951200    4.16171200    0.02461000
 C                  3.06693000   -0.90656900   -1.16162000
 H                  4.07696800   -1.11015700   -1.53827600
 N                  2.24931700   -1.89383900   -1.04205800
 C                  2.72906700   -3.23165500   -1.38657300
 H                  2.75282400   -3.81665500   -0.45819400
 H                  3.75366100   -3.17781600   -1.77843300
 C                  1.80807900   -3.91620600   -2.39937200
 H                  1.73444400   -3.29776000   -3.30102400
 H                  2.24993500   -4.87725200   -2.68882800
 C                  0.41241900   -4.16045800   -1.83125200
 H                 -0.23275100   -4.61125800   -2.59578900
 H                  0.46861500   -4.85877600   -0.98296700
 O                  0.50400600    0.01600400   -0.38027200
 O                 -0.18811300   -2.95358800   -1.41757200
 V                  0.25437800   -1.81647200   -0.10201100
 O                  0.93530900   -2.50172400    1.14863900
 C                 -0.12124400    2.76157900    0.26198200
 C                  4.78512200    3.77825900   -0.65934200
 C                  4.97262300    4.40276000    0.74040500
 H                  5.76430600    5.15966800    0.71798800
 H                  4.05785700    4.88722300    1.09347100
 H                  5.24983500    3.63775900    1.47243500
 C                  4.40235400    4.88349600   -1.66778200
 H                  3.46976700    5.38195500   -1.38819800
 H                  5.18753400    5.64591300   -1.71443400
 H                  4.27042900    4.46536100   -2.67072500
 C                  6.12587500    3.16810800   -1.09897200
 H                  6.46326600    2.39081900   -0.40582000
 H                  6.06267600    2.73250700   -2.10143800
 H                  6.89505900    3.94606000   -1.12405600
 C                 -1.06445200    2.58056500   -0.94878600
 H                 -1.08241800    1.54225200   -1.28029100
 H                 -2.08421100    2.88012100   -0.68191000
 H                 -0.73607000    3.20310400   -1.78788000
 C                 -0.11339100    4.25647900    0.62969700
 H                  0.53385200    4.46212100    1.48872000
 H                  0.20835600    4.88710000   -0.20550100
 H                 -1.12841200    4.56361500    0.89884100
 C                 -0.66399500    1.98675800    1.48496900
 H                 -1.63308400    2.40318800    1.78163600
 H                 -0.79675800    0.92652900    1.27479000
 H                  0.01880700    2.08744800    2.33530800
 O                 -1.42658800   -1.55391400    0.44950200
 C                 -2.47882000   -1.16790300   -0.40422900
 H                 -2.31300200   -0.15740400   -0.79905900
 H                 -2.55529400   -1.86879800   -1.24821700
 H                 -3.41677200   -1.17666400    0.16161000

TS1CSS
C                 -2.64189100   -0.31702900    0.25149400
 C                 -3.59000700    0.71817800    0.47030600
 C                 -4.96946900    0.41726800    0.53165300
 C                 -5.42300600   -0.87649500    0.36479600
 C                 -4.44733200   -1.89039400    0.18796300
 C                 -3.07817900   -1.67154200    0.14875400
 H                 -5.66143500    1.23382700    0.70770000
 H                 -4.80074800   -2.90815100    0.08281300
 C                 -3.13927700    2.04167400    0.78835600
 H                 -3.88501500    2.70144500    1.24403700
 N                 -1.93296200    2.50618800    0.66366900
 C                 -1.59451700    3.77210900    1.32916000
 H                 -0.88866300    3.51887800    2.13091300
 H                 -2.49715000    4.18530200    1.79644200
 C                 -0.95605100    4.81406800    0.40825500
 H                 -1.66765900    5.09633600   -0.37531700
 H                 -0.73996400    5.70871000    1.00530100
 C                  0.32711500    4.30442800   -0.24622200
 H                  0.73584100    5.06918100   -0.91855000
 H                  1.09166700    4.04544800    0.49501000
 O                 -1.36838700   -0.02077200    0.20452300
 O                  0.00472000    3.16922900   -1.01395200
 V                 -0.42071200    1.52360900   -0.35790200
 O                  0.62140700    1.44900600    0.84176100
 C                 -2.05375800   -2.80781200    0.00344700
 C                 -6.90698000   -1.26056700    0.38446900
 C                 -7.16651300   -2.25636300    1.53601600
 H                 -8.22271200   -2.54605700    1.56017300
 H                 -6.57341000   -3.16865400    1.42527200
 H                 -6.91194300   -1.80729600    2.50124400
 C                 -7.28105600   -1.92084800   -0.96048800
 H                 -7.10977800   -1.23034500   -1.79224000
 H                 -6.69033500   -2.82223100   -1.14781800
 H                 -8.33837700   -2.20754800   -0.96425700
 C                 -7.81552400   -0.03786300    0.59013100
 H                 -8.86379700   -0.35187800    0.59121900
 H                 -7.61788200    0.45712300    1.54660400
 H                 -7.69018600    0.69786500   -0.21085800
 C                 -2.73787500   -4.18254300   -0.08040400
 H                 -3.39216500   -4.26282000   -0.95525900
 H                 -1.97177100   -4.95847800   -0.16896400
 H                 -3.32868400   -4.40258900    0.81523800
 C                 -1.12312400   -2.81371900    1.23780800
 H                 -0.37266600   -3.60467200    1.14451500
 H                 -0.59946600   -1.86394900    1.33318200
 H                 -1.69794800   -2.99132700    2.15334700
 C                 -1.21004900   -2.61805200   -1.27839400
 H                 -0.67533400   -1.66999300   -1.27679500
 H                 -0.46564500   -3.41829400   -1.35108500
 H                 -1.84683200   -2.66201000   -2.16903300
 O                 -1.43277200    1.34314000   -2.14395500
 C                 -2.59155400    0.77582700   -2.67844800
 H                 -2.69687000   -0.29284100   -2.43241500
 H                 -3.49379100    1.28250600   -2.30518100
 H                 -2.59133600    0.86530800   -3.77530300
 C                  3.07318900   -3.49913400   -1.50826400
 C                  2.77561400   -2.30940200   -2.18989100
 C                  2.29999500   -1.20456900   -1.49740900
 C                  2.12208500   -1.28783200   -0.10814100
 C                  2.42716400   -2.45068400    0.58142700
 C                  2.89605000   -3.58480600   -0.12995000
 H                  3.43252100   -4.35483500   -2.06640500
 H                  2.90462400   -2.26774400   -3.26801800
 H                  1.74641800   -0.42834500    0.42603200
 C                  1.93646300    0.06972200   -2.22396700
 H                  1.83408200   -0.15555400   -3.29162300
 C                  2.96888200    1.21721300   -2.13537300
 H                  3.95109700    0.80136100   -2.38837800
 C                  2.68935400    2.34319700   -3.15111600
 H                  3.25219500    3.22480800   -2.80698400
 H                  3.11975200    2.03230900   -4.11053800
 O                  3.01340100    1.80481600   -0.83475900
 C                  3.89846900    1.36533000    0.10947500
 C                  4.78140000    0.29775100   -0.04173800
 C                  3.87097700    2.06391100    1.34058500
 C                  5.61101800   -0.10151400    1.01065700
 H                  4.78704000   -0.27858700   -0.95654500
 C                  4.69094300    1.64770100    2.38928900
 C                  5.56183700    0.56402600    2.22769700
 H                  6.27162600   -0.95076100    0.87078900
 H                  4.66341300    2.17257600    3.33619400
 H                  6.18953800    0.25247100    3.05626100
 O                  0.65096100    0.48796600   -1.76301900
 O                  1.33906400    2.63135600   -3.41444400
 H                  0.89340700    2.91924500   -2.59366100
 O                  3.02518100    3.13333600    1.41460400
 O                  2.30555400   -2.59662400    1.92730000
 O                  3.14207300   -4.69270600    0.62438600
 C                  2.74280900    3.64922200    2.70136300
 H                  1.95930700    4.39681700    2.56370800
 H                  2.37880600    2.86262700    3.37395200
 H                  3.61886600    4.13395600    3.15164300
 C                  3.60166500   -5.85026300   -0.04704300
 H                  4.56317300   -5.67397100   -0.54766900
 H                  3.73075600   -6.61434200    0.72083800
 H                  2.87458700   -6.20281800   -0.79076900
 C                  2.08168100   -1.41107500    2.68531700
 H                  2.87170900   -0.67295500    2.50689200
 H                  1.11160600   -0.95695500    2.45520700
 H                  2.09642900   -1.72366700    3.73054000
 H                 -0.14001000    0.73254300   -2.41016300

IM1CSS
C                 -3.23787000   -0.05909100    0.43675300
 C                 -3.92354500   -0.82604600   -0.53077200
 C                 -5.17550500   -0.40071800   -1.01818900
 C                 -5.74640700    0.78295600   -0.58291400
 C                 -5.02821000    1.53145100    0.37530400
 C                 -3.79837800    1.15728500    0.90982700
 H                 -5.67585300   -1.02584300   -1.74974100
 H                 -5.46770100    2.46042300    0.71455600
 C                 -3.38495000   -2.08421900   -0.98596600
 H                 -4.06758500   -2.70558600   -1.57866900
 N                 -2.19861700   -2.52647400   -0.74728700
 C                 -1.84956000   -3.86348200   -1.23909400
 H                 -2.59362900   -4.19345200   -1.97549600
 H                 -1.88903600   -4.55725900   -0.38953500
 C                 -0.44111400   -3.87251600   -1.83828600
 H                 -0.28861600   -4.79110800   -2.41564400
 H                 -0.34531400   -3.02723000   -2.52671500
 C                  0.61098300   -3.78499000   -0.72823700
 H                  0.75751400   -4.77469500   -0.27583200
 H                  1.57114300   -3.42208700   -1.10675100
 O                 -2.08337200   -0.49370900    0.93188900
 O                  0.17070300   -2.92690000    0.31223100
 V                 -0.58758900   -1.28853200    0.17967800
 O                 -0.31211800   -0.64708700   -1.24364200
 C                 -3.05712400    2.01657800    1.94659000
 C                 -7.09897000    1.30168700   -1.08590200
 C                 -8.07204200    1.43279800    0.10620400
 H                 -8.22861300    0.46240000    0.58772300
 H                 -7.69305300    2.12455200    0.86380600
 H                 -9.04369200    1.80834700   -0.23292000
 C                 -7.72988800    0.35724200   -2.12191200
 H                 -7.09539900    0.24585600   -3.00719200
 H                 -7.91466900   -0.63728900   -1.70304000
 H                 -8.69178800    0.76079200   -2.45251700
 C                 -6.90517800    2.68465800   -1.74514200
 H                 -6.49235800    3.41403800   -1.04244800
 H                 -6.22098800    2.61592900   -2.59668900
 H                 -7.86380300    3.07375800   -2.10528500
 C                 -3.84954100    3.28714700    2.30042600
 H                 -3.29065500    3.86348300    3.04351800
 H                 -4.00133100    3.93261100    1.42882500
 H                 -4.82797600    3.05280600    2.73283400
 C                 -1.68515900    2.45609300    1.38286600
 H                 -1.80839500    2.98794500    0.43308700
 H                 -1.19663700    3.13681800    2.08865200
 H                 -1.02313400    1.60614100    1.22477500
 C                 -2.84754700    1.21021900    3.24847900
 H                 -2.33199300    1.83217300    3.98877100
 H                 -3.80993800    0.90631200    3.67398900
 H                 -2.24726200    0.31770300    3.07040100
 C                  4.42407700    2.23506700    0.78609200
 C                  3.66142000    1.39847100    1.60487700
 C                  2.41709100    0.93714900    1.18396300
 C                  1.90432000    1.40020200   -0.03246600
 C                  2.64674600    2.24399600   -0.85059000
 C                  3.94393900    2.64047700   -0.45778500
 H                  5.40647300    2.54558500    1.11835200
 H                  4.08066700    1.08404000    2.55511400
 H                  0.94103300    1.04905600   -0.36195400
 C                  1.64585700   -0.10687000    1.98608800
 H                  1.34692800    0.32137900    2.95678000
 C                  2.53191700   -1.33452000    2.32189500
 H                  3.43063700   -0.94099400    2.81207100
 C                  1.92831600   -2.33658900    3.30652000
 H                  2.69363900   -3.11754500    3.45611900
 H                  1.79986200   -1.82019400    4.26654200
 O                  2.91091800   -2.03585700    1.13006400
 C                  4.05546200   -1.61076000    0.49525300
 C                  5.28963200   -1.59249100    1.13732700
 C                  3.96151900   -1.21503900   -0.85500900
 C                  6.42947000   -1.12705000    0.47730000
 H                  5.34873000   -1.93365600    2.16621200
 C                  5.10298600   -0.74765700   -1.51093700
 C                  6.32953200   -0.69647900   -0.84207200
 H                  7.38392400   -1.10868500    0.99362000
 H                  5.03803900   -0.40954700   -2.53749200
 H                  7.20544600   -0.32827400   -1.36753600
 O                  0.47382800   -0.49094400    1.33142800
 O                  0.68406000   -2.89103600    2.96570200
 H                  0.67535700   -3.08641600    2.00903600
 O                  2.73062800   -1.31670900   -1.42317200
 O                  2.21861100    2.69742900   -2.06707100
 O                  4.63397200    3.40665000   -1.35075200
 C                  2.55506500   -0.79374000   -2.73208200
 H                  2.82871200    0.26584700   -2.77752600
 H                  3.14487400   -1.35582800   -3.46784500
 H                  1.49222800   -0.90219300   -2.94434700
 C                  5.98708800    3.69097600   -1.04652500
 H                  6.38298500    4.23434200   -1.90599900
 H                  6.08104400    4.31978400   -0.15093800
 H                  6.56515300    2.76973100   -0.89653400
 C                  0.84147100    2.51444500   -2.37349100
 H                  0.57580200    1.45600300   -2.46630100
 H                  0.20266800    2.96632600   -1.60394400
 H                  0.67909500    3.01944400   -3.32702500

IM2OSS
S**2 before annihilation     0.9821,   after     0.0299
C                  3.03973500    0.22952000    0.31632600
 C                  3.77782300    1.40373300    0.00461200
 C                  5.18117700    1.35228200   -0.15141500
 C                  5.87877500    0.16866800   -0.01324100
 C                  5.12329200   -0.98348600    0.29836400
 C                  3.74445400   -1.00268700    0.46993500
 H                  5.69583600    2.27821600   -0.38541800
 H                  5.66063100   -1.91613700    0.41096200
 C                  3.14506100    2.68675300   -0.13109600
 H                  3.82152100    3.53423800   -0.28879500
 N                  1.87461200    2.92858900   -0.07232500
 C                  1.42230000    4.31731600   -0.11817200
 H                  0.66729500    4.39640200   -0.90795900
 H                  2.25972000    4.98307600   -0.36586400
 C                  0.81917400    4.70305500    1.23885400
 H                  1.55473700    4.48851400    2.02350300
 H                  0.62896500    5.78383600    1.25161100
 C                 -0.49592300    3.98326600    1.54967700
 H                 -0.82286200    4.28812900    2.55514000
 H                 -1.26610600    4.33347900    0.84123300
 O                  1.72503600    0.26598100    0.46953200
 O                 -0.43628800    2.57524000    1.50252200
 V                  0.36967900    1.55895800    0.20198000
 O                 -0.37413500    2.04399200   -1.46599700
 C                  2.99404400   -2.30056300    0.80082000
 C                  7.39891800    0.05567500   -0.17597800
 C                  8.04500300    1.41024200   -0.50894400
 H                  7.66043900    1.82123100   -1.44803500
 H                  7.87272300    2.14547500    0.28385900
 H                  9.12713400    1.28789200   -0.61877900
 C                  7.72064900   -0.92895200   -1.32116400
 H                  7.29151500   -0.57872800   -2.26514000
 H                  8.80442600   -1.02598300   -1.45089200
 H                  7.31736400   -1.92572500   -1.12139600
 C                  8.01875200   -0.46651200    1.13842700
 H                  7.80476100    0.21761800    1.96570200
 H                  7.62403200   -1.45019600    1.40842900
 H                  9.10629100   -0.55762800    1.04031800
 C                  2.00104200   -2.62528900   -0.33675600
 H                  2.54185400   -2.78029500   -1.27650100
 H                  1.45607100   -3.54702100   -0.10608800
 H                  1.27256700   -1.83317800   -0.49477900
 C                  2.25146000   -2.14227900    2.14739500
 H                  2.96366800   -1.94889200    2.95740600
 H                  1.54035900   -1.31695600    2.11161000
 H                  1.71117100   -3.06500300    2.38634700
 C                  3.94818700   -3.49986400    0.94331400
 H                  3.36393600   -4.39268000    1.18610800
 H                  4.48917700   -3.70563100    0.01376500
 H                  4.68010300   -3.35417000    1.74545400
 C                 -5.32600400    1.40847300   -1.31730600
 C                 -4.23306500    0.55097900   -1.42559600
 C                 -3.21694800    0.57770000   -0.46014900
 C                 -3.33015700    1.45739000    0.64158100
 C                 -4.43214600    2.28341200    0.77692500
 C                 -5.44270500    2.27321000   -0.22562700
 H                 -6.09435700    1.39031500   -2.07959600
 H                 -4.17498200   -0.11621700   -2.27674700
 H                 -2.52418400    1.48079000    1.36321200
 C                 -2.02809500   -0.27749500   -0.53353300
 H                 -1.33660800    1.94549200   -1.51526800
 C                 -1.95261700   -1.41488900   -1.54257300
 H                 -2.95509000   -1.77523800   -1.79445500
 C                 -1.27782700   -0.93104900   -2.85388000
 H                 -1.20147400   -1.82338400   -3.48431100
 H                 -1.97030000   -0.22775400   -3.34560700
 O                 -1.17419700   -2.48780400   -1.03727300
 C                 -1.74582800   -3.17268100    0.01470500
 C                 -1.22613300   -3.02381600    1.29451800
 C                 -2.81676600   -4.05987200   -0.21803700
 C                 -1.74987800   -3.76323000    2.35856100
 H                 -0.41519600   -2.32150900    1.43002200
 C                 -3.34416800   -4.79050100    0.84954700
 C                 -2.80584700   -4.64101500    2.13221500
 H                 -1.33414000   -3.64487400    3.35399700
 H                 -4.16596800   -5.47817200    0.69123400
 H                 -3.22329600   -5.21920100    2.95092600
 O                 -1.03491000   -0.06057000    0.18186900
 O                  0.00547000   -0.40297800   -2.70422600
 H                 -0.05801000    0.52230500   -2.37701500
 O                 -3.26492100   -4.12879200   -1.50855100
 O                 -4.64822200    3.12699800    1.81566400
 O                 -6.47128800    3.12341700   -0.02038500
 C                 -4.31971700   -5.03176400   -1.79199900
 H                 -4.03878600   -6.06526800   -1.55398100
 H                 -5.23316700   -4.77399000   -1.24028300
 H                 -4.50934300   -4.94827900   -2.86304700
 C                 -7.51539400    3.16058200   -0.98332000
 H                 -8.01673300    2.18868100   -1.06738800
 H                 -8.22562400    3.90505100   -0.62335600
 H                 -7.13991700    3.46112700   -1.96895100
 C                 -3.80170100    2.98276700    2.95352800
 H                 -2.75466000    3.17943400    2.71043500
 H                 -4.15743900    3.71252600    3.68134500
 H                 -3.88290200    1.97212100    3.37269700

TS2OSS
S**2 before annihilation     0.4182,   after     0.0175
C                  3.21698300    0.21978300    0.19538400
 C                  3.93972900    1.40723700   -0.07279700
 C                  5.35034300    1.38776600   -0.11370600
 C                  6.05684800    0.21999400    0.10679100
 C                  5.30515100   -0.94370200    0.38366000
 C                  3.91621000   -0.99410300    0.44069500
 H                  5.86341100    2.31990300   -0.32424300
 H                  5.85185900   -1.85989000    0.56385600
 C                  3.26947400    2.66141200   -0.29488600
 H                  3.92354500    3.52662200   -0.45457500
 N                  1.99194600    2.84888200   -0.31966600
 C                  1.47816100    4.20538600   -0.51206700
 H                  0.82531500    4.18622200   -1.39182200
 H                  2.30466100    4.90135500   -0.70593200
 C                  0.68361800    4.66530800    0.71878600
 H                  1.33444100    4.62636600    1.60006600
 H                  0.38263100    5.70997000    0.57408100
 C                 -0.57037500    3.82835700    0.97413600
 H                 -1.06725600    4.16989500    1.88997600
 H                 -1.27803100    3.93847800    0.14065800
 O                  1.89097300    0.22969800    0.22130700
 O                 -0.26075300    2.45448400    1.13821300
 V                  0.47160700    1.37612100   -0.07072700
 O                 -0.09354500    1.79873300   -1.64710100
 C                  3.15777500   -2.29110700    0.76308500
 C                  7.58742600    0.13839500    0.06816200
 C                  8.22897000    1.49900700   -0.24856200
 H                  7.91282500    1.87735100   -1.22609400
 H                  7.97999900    2.24988900    0.50837600
 H                  9.31843200    1.39834000   -0.26897400
 C                  8.01914600   -0.86634600   -1.02212500
 H                  7.65774700   -0.55067000   -2.00577700
 H                  9.11155400   -0.93816400   -1.06399300
 H                  7.62614900   -1.86822700   -0.82775900
 C                  8.11081700   -0.33695100    1.44105600
 H                  7.82100200    0.36367500    2.23052200
 H                  7.71525000   -1.32153500    1.70599800
 H                  9.20393600   -0.40788900    1.42922800
 C                  2.23492800   -2.67697500   -0.41494500
 H                  2.82447200   -2.84689900   -1.32173200
 H                  1.70654100   -3.60709800   -0.17746700
 H                  1.49453500   -1.91281600   -0.64179100
 C                  2.32376000   -2.09445400    2.05057100
 H                  2.97138800   -1.84161200    2.89737800
 H                  1.58498500   -1.30186000    1.93097300
 H                  1.79728100   -3.02379000    2.29504900
 C                  4.12013700   -3.46604300    1.01181900
 H                  3.53628600   -4.36197500    1.24231400
 H                  4.72888300   -3.69036400    0.12967900
 H                  4.79004600   -3.28077700    1.85863500
 C                 -5.34710700    0.92180900   -1.19814500
 C                 -4.08204700    0.52956000   -1.64392300
 C                 -3.02407300    0.39707700   -0.74077500
 C                 -3.25162800    0.67409100    0.62017000
 C                 -4.50759800    1.04079100    1.07681200
 C                 -5.57778000    1.17469400    0.15521500
 H                 -6.15210700    1.02682400   -1.91504700
 H                 -3.92868400    0.33634100   -2.70053800
 H                 -2.42855400    0.53751900    1.30491900
 C                 -1.66864700   -0.02504100   -1.16872400
 H                 -1.06759400    1.05288600   -1.81108100
 C                 -1.57406500   -1.27037400   -2.06399000
 H                 -2.53710600   -1.40578500   -2.56567100
 C                 -0.50559700   -1.21058300   -3.15877000
 H                 -0.38164800   -2.22556400   -3.54861200
 H                 -0.91311900   -0.58816700   -3.97179200
 O                 -1.30501700   -2.43997500   -1.26200400
 C                 -2.06878900   -2.60065700   -0.12966300
 C                 -1.42827700   -2.60415900    1.10477600
 C                 -3.46903500   -2.76169800   -0.19184300
 C                 -2.15755300   -2.74893300    2.28665800
 H                 -0.35613100   -2.45941200    1.11096600
 C                 -4.19970300   -2.88148200    0.99288800
 C                 -3.54374000   -2.87413700    2.22712200
 H                 -1.64369600   -2.74678600    3.24294600
 H                 -5.27766300   -2.97956000    0.96202300
 H                 -4.12699900   -2.97317300    3.13763100
 O                 -0.73828300    0.02067700   -0.17890900
 O                  0.77505900   -0.76034400   -2.76930800
 H                  0.70839600    0.19128000   -2.59427200
 O                 -4.02053900   -2.77626200   -1.44189000
 O                 -4.81280800    1.27818900    2.38109800
 O                 -6.77454800    1.54374300    0.68884500
 C                 -5.43508000   -2.76160400   -1.53702100
 H                 -5.87646700   -3.67404100   -1.11629700
 H                 -5.85660900   -1.88307600   -1.03488300
 H                 -5.66373300   -2.71361600   -2.60285800
 C                 -7.87581600    1.66917900   -0.19151400
 H                 -8.10216600    0.71937800   -0.69453000
 H                 -8.72568600    1.96006900    0.42731500
 H                 -7.70110000    2.44068800   -0.95291300
 C                 -3.77884400    1.05674000    3.33039800
 H                 -2.92444200    1.72412400    3.15874800
 H                 -4.21798300    1.27081500    4.30577700
 H                 -3.42869200    0.01752100    3.29994800

IM2triplet
S**2 before annihilation     2.0124,   after     2.0001
C                  1.50181500    0.61827100   -0.86077200
 C                  2.81302800    0.07514200   -1.00265700
 C                  3.94259800    0.88197500   -0.76886800
 C                  3.82368600    2.21743800   -0.41739900
 C                  2.52451000    2.76324900   -0.43903300
 C                  1.36949300    2.03023700   -0.69885400
 H                  4.92433100    0.42408800   -0.86957000
 H                  2.41843100    3.82305300   -0.25914000
 C                  3.02600800   -1.26390500   -1.49460200
 H                  4.05709200   -1.49712600   -1.78881400
 N                  2.12416900   -2.17214800   -1.66607700
 C                  2.47316700   -3.39753800   -2.37999600
 H                  2.19405100   -4.24696600   -1.74701800
 H                  3.55431500   -3.43445100   -2.57470800
 C                  1.68719800   -3.45260500   -3.69888200
 H                  1.88222300   -2.53144400   -4.26169000
 H                  2.06157400   -4.29235600   -4.29834700
 C                  0.17658200   -3.63450700   -3.50246700
 H                 -0.30370500   -3.64464100   -4.49176300
 H                 -0.00077400   -4.62096500   -3.04398000
 O                  0.43418100   -0.14632200   -0.90613100
 O                 -0.44343500   -2.64490700   -2.71710200
 V                  0.12808300   -2.04582000   -1.09430200
 O                  0.33810600   -3.62284200   -0.04903200
 C                  0.00453600    2.71638200   -0.89504900
 C                  5.06867200    3.04448400   -0.06885000
 C                  6.03663600    3.06305800   -1.27107100
 H                  6.93479700    3.64521400   -1.03594500
 H                  6.35593800    2.05399800   -1.54755200
 H                  5.55614600    3.51224500   -2.14589400
 C                  5.77358600    2.40452200    1.14722600
 H                  6.06927300    1.37141000    0.94082100
 H                  6.67688500    2.96531500    1.41271300
 H                  5.10860200    2.39594900    2.01680600
 C                  4.72108600    4.49777300    0.29314500
 H                  4.25753500    5.02561000   -0.54624400
 H                  4.03887900    4.54783300    1.14782200
 H                  5.63345100    5.03968600    0.56152400
 C                 -0.54140900    2.33295100   -2.29138100
 H                 -0.70370500    1.25696600   -2.36523100
 H                 -1.49395100    2.84655600   -2.47121200
 H                  0.15761900    2.63499800   -3.07838700
 C                  0.12123200    4.24994100   -0.84425300
 H                  0.45923900    4.60284500    0.13577100
 H                  0.80770400    4.63524200   -1.60533100
 H                 -0.86303200    4.69190500   -1.02949200
 C                 -1.01332600    2.28790100    0.17852300
 H                 -1.99873500    2.71316100   -0.04553500
 H                 -1.10235800    1.20508700    0.20964500
 H                 -0.70322200    2.63989500    1.16479100
 C                 -5.29211200    0.67073900    1.97046500
 C                 -4.18464100   -0.16725400    1.98971100
 C                 -3.49321700   -0.42971000    0.79847600
 C                 -3.94576600    0.14880600   -0.40243800
 C                 -5.04917400    0.98822100   -0.42821200
 C                 -5.72986500    1.27264000    0.78653900
 H                 -5.84271700    0.89840900    2.87629700
 H                 -3.87416300   -0.60836600    2.92963200
 H                 -3.39349000   -0.08366100   -1.30248800
 C                 -2.27422100   -1.23925800    0.73036600
 H                  1.04801300   -3.51116600    0.59895900
 C                 -1.59707500   -1.75159800    1.99588100
 H                 -1.89009100   -1.17320800    2.87361200
 C                 -1.98261200   -3.23190600    2.25630800
 H                 -1.30797700   -3.56110500    3.06724600
 H                 -3.00515900   -3.23392800    2.65636900
 O                 -0.18235500   -1.69004100    1.83229400
 C                  0.52252100   -0.60922600    2.29154000
 C                 -0.02092200    0.55166400    2.82615000
 C                  1.92552200   -0.74009600    2.18142300
 C                  0.81809500    1.58794600    3.25551000
 H                 -1.09441000    0.68109900    2.87854700
 C                  2.75093600    0.29682700    2.60276500
 C                  2.19482900    1.46389800    3.13879900
 H                  0.37834900    2.49230500    3.66315500
 H                  3.82485300    0.21467000    2.50130800
 H                  2.85014200    2.26866700    3.45568700
 O                 -1.78574600   -1.52048400   -0.37273900
 O                 -1.95525900   -4.05471500    1.14129700
 H                 -1.05298100   -3.99261200    0.71115100
 O                  2.36523700   -1.91586400    1.63498400
 O                 -5.54197800    1.55988100   -1.56250500
 O                 -6.82630400    2.06214100    0.89074300
 C                  3.76574800   -2.14487800    1.61737900
 H                  4.17732800   -2.15151300    2.63415000
 H                  3.90362300   -3.12517000    1.15978400
 H                  4.28606900   -1.38867500    1.02056200
 C                 -6.94088100    3.25248700    0.10082500
 H                 -7.29003200    3.03153300   -0.90833200
 H                 -7.66861500    3.87537800    0.62423900
 H                 -5.98301800    3.77919800    0.04419500
 C                 -4.82911000    1.33789500   -2.77482800
 H                 -4.81823300    0.27479700   -3.04167800
 H                 -5.36384400    1.89986600   -3.54089700
 H                 -3.79714900    1.70142500   -2.70291900

TS3triplet
S**2 before annihilation     2.0296,   after     2.0005
C                  3.19483000   -0.47551000   -0.38377600
 C                  3.99483200    0.68900600   -0.51398700
 C                  5.28245100    0.73772200    0.05799700
 C                  5.80169700   -0.34173500    0.75077900
 C                  5.01820300   -1.51698700    0.78708400
 C                  3.75426500   -1.64086600    0.22074000
 H                  5.85719400    1.64954000   -0.06474300
 H                  5.44078600   -2.38318500    1.27920600
 C                  3.58215000    1.76942100   -1.37444200
 H                  4.36780300    2.49280800   -1.62340300
 N                  2.42513500    1.91481900   -1.92925600
 C                  2.27132300    2.96784800   -2.93477300
 H                  1.94499000    2.47603000   -3.85857900
 H                  3.24080400    3.44692000   -3.12568600
 C                  1.23495100    4.01616600   -2.52305200
 H                  1.53964800    4.48056400   -1.57773200
 H                  1.20624300    4.80080400   -3.28910600
 C                 -0.15691000    3.40923800   -2.36529900
 H                 -0.87578700    4.18546100   -2.07097100
 H                 -0.48194000    2.98380800   -3.32911500
 O                  1.96258900   -0.49039200   -0.84528800
 O                 -0.16346400    2.41031000   -1.38126400
 V                  0.68653600    0.80890500   -1.37387300
 O                  0.41274600    0.35085700   -3.11260900
 C                  3.01059900   -2.98740400    0.17396400
 C                  7.17626200   -0.32899500    1.43024000
 C                  7.87731200    1.03135300    1.28663600
 H                  8.06453100    1.28150000    0.23736600
 H                  7.28746700    1.83827700    1.73312400
 H                  8.84480500    1.00444000    1.79740900
 C                  8.07844900   -1.40841300    0.79321600
 H                  7.65343400   -2.41000000    0.90476600
 H                  8.21258000   -1.21915200   -0.27649900
 H                  9.06601400   -1.41077100    1.26762300
 C                  7.00269900   -0.62718500    2.93530100
 H                  6.36885800    0.12885000    3.40940000
 H                  6.54048500   -1.60419900    3.10339200
 H                  7.97490700   -0.62548800    3.44046300
 C                  2.77793700   -3.36937400   -1.30660500
 H                  3.73299600   -3.47314400   -1.83206900
 H                  2.25045500   -4.32800900   -1.36625000
 H                  2.18075200   -2.61235800   -1.81669200
 C                  1.64864500   -2.91376400    0.89761200
 H                  1.77743000   -2.61661400    1.94451800
 H                  0.97780900   -2.21052400    0.40721800
 H                  1.17267600   -3.90052100    0.88902300
 C                  3.82814900   -4.11390500    0.83034200
 H                  4.00434900   -3.92740200    1.89526100
 H                  3.27422700   -5.05385100    0.74829500
 H                  4.79640700   -4.25737700    0.34007700
 C                 -4.63803800   -2.06016600    1.38147600
 C                 -3.36773400   -1.50012400    1.49369600
 C                 -2.58316200   -1.26423300    0.35542300
 C                 -3.10016400   -1.65052400   -0.90372800
 C                 -4.35848700   -2.21536900   -1.02390300
 C                 -5.15459700   -2.41367900    0.13575900
 H                 -5.23227100   -2.19427600    2.27601400
 H                 -3.03036000   -1.20022200    2.47598600
 H                 -2.48632900   -1.46539900   -1.77295100
 C                 -1.30032500   -0.56327500    0.39609700
 C                 -0.75555600   -0.11157500    1.62911300
 H                 -1.10299800   -0.61870600    2.52032300
 C                  0.63134300    0.45004200    1.73454700
 H                  0.76617300    0.87838700    2.73132700
 H                  1.39588600   -0.30657600    1.56387800
 O                 -1.53621000    1.59516200    2.08954700
 C                 -2.86337600    1.60419200    2.09177600
 C                 -3.59431700    1.42697400    3.27980400
 C                 -3.58696000    1.75989700    0.87321900
 C                 -4.98812200    1.40153500    3.27442700
 H                 -3.02973900    1.30882600    4.20001200
 C                 -4.98033400    1.71716100    0.86866400
 C                 -5.67711700    1.53468300    2.06827300
 H                 -5.53340000    1.27022500    4.20431200
 H                 -5.52750300    1.81594700   -0.06155600
 H                 -6.76253300    1.50372800    2.05208600
 O                 -0.75389800   -0.29040000   -0.76726800
 O                  0.83709400    1.47225400    0.75237100
 H                  0.06016700    2.06506900    0.82319200
 O                 -2.80795100    1.92246300   -0.22351100
 O                 -4.93178500   -2.59823000   -2.19888300
 O                 -6.38782200   -2.94004300   -0.07753500
 C                 -3.40843100    1.83600600   -1.50133100
 H                 -4.08283000    2.68228500   -1.68924300
 H                 -2.58190800    1.85926400   -2.21078500
 H                 -3.96501300    0.89745700   -1.61069700
 C                 -7.24030700   -3.08764700    1.04598500
 H                 -7.42519300   -2.12387300    1.53713100
 H                 -8.17947400   -3.48610400    0.66039300
 H                 -6.82315800   -3.78881900    1.78012200
 C                 -4.17823700   -2.40505100   -3.38268900
 H                 -4.80072100   -2.77227200   -4.19960300
 H                 -3.95082700   -1.34350300   -3.54824500
 H                 -3.23708700   -2.96950800   -3.35952500
 H                 -0.32950600   -0.26683200   -3.19141900

TS3OSS
S**2 before annihilation     1.0219,   after     0.1771
C                  3.17566100   -0.45497400   -0.38431900
 C                  3.98297500    0.70427200   -0.50696900
 C                  5.27182600    0.73840700    0.06253300
 C                  5.78271200   -0.35106100    0.74643800
 C                  4.98987500   -1.52016400    0.77535200
 C                  3.72407100   -1.62964400    0.20947200
 H                  5.85418000    1.64610500   -0.05449100
 H                  5.40600700   -2.39346300    1.26029300
 C                  3.57424500    1.79188800   -1.36076700
 H                  4.36376800    2.50962000   -1.61368400
 N                  2.41411900    1.94643500   -1.90582100
 C                  2.25761300    2.99976200   -2.91098100
 H                  1.92278400    2.50805100   -3.83169700
 H                  3.22771600    3.47445500   -3.10912700
 C                  1.22866200    4.05431700   -2.49473900
 H                  1.54547800    4.52512100   -1.55670600
 H                  1.19254900    4.83295900   -3.26636400
 C                 -0.16218300    3.45154400   -2.31484800
 H                 -0.87707200    4.22548300   -2.00742200
 H                 -0.50378500    3.01865300   -3.26877000
 O                  1.94313700   -0.45657000   -0.84901300
 O                 -0.14444800    2.45648100   -1.32569100
 V                  0.66931800    0.84879400   -1.33551700
 O                  0.36826900    0.42088000   -3.07589100
 C                  2.96944200   -2.96954300    0.14944600
 C                  7.15870800   -0.35490800    1.42316900
 C                  7.87082300    1.00056500    1.28807900
 H                  8.05757000    1.25710300    0.24026800
 H                  7.28905800    1.80904400    1.74229100
 H                  8.83933900    0.96164400    1.79611800
 C                  8.05029200   -1.43714200    0.77607000
 H                  7.61711400   -2.43591200    0.88113500
 H                  8.18390500   -1.24108600   -0.29248300
 H                  9.03871300   -1.45119400    1.24838500
 C                  6.98564600   -0.66288600    2.92633000
 H                  6.35907500    0.09474000    3.40748700
 H                  6.51584800   -1.63731800    3.08809400
 H                  7.95893300   -0.67285700    3.42923000
 C                  2.74210700   -3.33799400   -1.33546400
 H                  3.69902300   -3.44348500   -1.85718700
 H                  2.20886300   -4.29266300   -1.40528500
 H                  2.15169600   -2.57345400   -1.84234700
 C                  1.60351700   -2.89179200    0.86549700
 H                  1.72810800   -2.60457500    1.91562500
 H                  0.93853400   -2.18131500    0.37704400
 H                  1.12168900   -3.87549800    0.84639700
 C                  3.77511500   -4.10684100    0.80181700
 H                  3.94837800   -3.92829000    1.86856700
 H                  3.21381800   -5.04160200    0.71172200
 H                  4.74411600   -4.25554300    0.31457500
 C                 -4.67041100   -2.02288000    1.37662300
 C                 -3.41726200   -1.42867700    1.50172300
 C                 -2.60437700   -1.21803200    0.37641800
 C                 -3.08083700   -1.66284100   -0.88096000
 C                 -4.32227600   -2.26182900   -1.01198800
 C                 -5.14409900   -2.43865600    0.13260800
 H                 -5.28553000   -2.13737900    2.25987200
 H                 -3.11650300   -1.07833600    2.47944200
 H                 -2.44661300   -1.50104900   -1.74007700
 C                 -1.33157000   -0.50849800    0.42649400
 C                 -0.80283100   -0.02288300    1.65846200
 H                 -1.16317200   -0.52191700    2.55041100
 C                  0.61405600    0.46788200    1.76229700
 H                  0.77760100    0.88175500    2.76083600
 H                  1.33879700   -0.32319700    1.57746700
 O                 -1.50182400    1.66455600    2.05933200
 C                 -2.83664700    1.70136100    2.07764600
 C                 -3.54820900    1.56265400    3.27887000
 C                 -3.57264800    1.84135700    0.86831500
 C                 -4.94336100    1.55024600    3.29574100
 H                 -2.97096200    1.45774800    4.19282900
 C                 -4.96658000    1.81197800    0.88542700
 C                 -5.64841800    1.66204500    2.09801000
 H                 -5.47491200    1.44455700    4.23676800
 H                 -5.52583400    1.89553200   -0.03914800
 H                 -6.73414500    1.63981300    2.09750200
 O                 -0.76377100   -0.25533800   -0.74102700
 O                  0.85958000    1.48974900    0.78679000
 H                  0.10303200    2.10817900    0.86699000
 O                 -2.81102200    1.98047800   -0.24636800
 O                 -4.85375500   -2.70328100   -2.18689000
 O                 -6.35731700   -3.00820700   -0.09231200
 C                 -3.42947800    1.83580700   -1.50989800
 H                 -4.11425400    2.66750500   -1.72453400
 H                 -2.61508600    1.83641500   -2.23444900
 H                 -3.97775600    0.88829000   -1.57370200
 C                 -7.22702900   -3.15574400    1.01712900
 H                 -7.46143300   -2.18641200    1.47540200
 H                 -8.14151600   -3.60273800    0.62519700
 H                 -6.79879200   -3.81731800    1.78120000
 C                 -4.07548800   -2.53031700   -3.35709200
 H                 -4.66754000   -2.93985200   -4.17662600
 H                 -3.86993300   -1.46925200   -3.55253300
 H                 -3.12139200   -3.06940100   -3.29230100
 H                 -0.39032500   -0.17782700   -3.14846700

IM3triplet
S**2 before annihilation     2.0317,   after     2.0006
C                  2.97835300   -0.43516500   -0.40555800
 C                  3.81225500    0.71013200   -0.49759400
 C                  5.07505600    0.73114100    0.12853600
 C                  5.54224400   -0.36068700    0.83764100
 C                  4.73652000   -1.52092200    0.82673700
 C                  3.49632200   -1.61799900    0.20517100
 H                  5.67280600    1.63131000    0.03193000
 H                  5.12199400   -2.40020100    1.32596400
 C                  3.47327300    1.79001200   -1.38844500
 H                  4.29253000    2.48318700   -1.61455000
 N                  2.34859800    1.95670600   -1.99903900
 C                  2.27756800    2.98170000   -3.04128800
 H                  1.98004200    2.47029700   -3.96420200
 H                  3.27024900    3.42404400   -3.19949400
 C                  1.25840900    4.07489000   -2.71432200
 H                  1.53489600    4.56600200   -1.77402800
 H                  1.28487700    4.82950600   -3.50992500
 C                 -0.15411300    3.51129900   -2.59355000
 H                 -0.86235100    4.31617700   -2.35454600
 H                 -0.45200900    3.05413500   -3.55120600
 O                  1.76349400   -0.41557600   -0.91321400
 O                 -0.22174000    2.55314200   -1.57100700
 V                  0.54472900    0.92124700   -1.48406100
 O                  0.33672700    0.45857600   -3.23287800
 C                  2.73568000   -2.95209200    0.12361900
 C                  6.88418300   -0.37768700    1.57875700
 C                  7.61696300    0.96928800    1.47227700
 H                  7.85423000    1.21915500    0.43308900
 H                  7.02329500    1.78580400    1.89560800
 H                  8.56064600    0.92247900    2.02465700
 C                  7.79371100   -1.47252800    0.97979600
 H                  7.34356600   -2.46559300    1.06538100
 H                  7.98251100   -1.28134500   -0.08130300
 H                  8.75725100   -1.49716700    1.50081500
 C                  6.63591200   -0.67732200    3.07316800
 H                  5.99734900    0.09058500    3.52110200
 H                  6.14490800   -1.64438400    3.21457000
 H                  7.58382700   -0.69880200    3.62220300
 C                  2.49831400   -3.30084100   -1.36425800
 H                  3.45171000   -3.40685900   -1.89276300
 H                  1.95903900   -4.25164500   -1.44109500
 H                  1.91046400   -2.52710700   -1.85932400
 C                  1.37891300   -2.86268200    0.85003400
 H                  1.51716700   -2.60107700    1.90501400
 H                  0.73082600   -2.11959100    0.39241200
 H                  0.87045400   -3.83262800    0.80954300
 C                  3.53409200   -4.10635200    0.75511700
 H                  3.69918700   -3.95436200    1.82719700
 H                  2.96906500   -5.03622300    0.63992300
 H                  4.50667100   -4.24718900    0.27209800
 C                 -4.67973300   -2.26795600    1.09786500
 C                 -3.49936900   -1.53225200    1.23319100
 C                 -2.66593500   -1.30930500    0.13613600
 C                 -3.05338300   -1.83173200   -1.11317500
 C                 -4.22607500   -2.56204200   -1.26155500
 C                 -5.05809200   -2.78898400   -0.13823400
 H                 -5.30905200   -2.41857600    1.96656700
 H                 -3.26029200   -1.10411900    2.19852400
 H                 -2.40476800   -1.64451100   -1.95661500
 C                 -1.40784200   -0.51588800    0.21602800
 C                 -0.81308000   -0.24489300    1.40571200
 H                 -1.23563800   -0.68895300    2.29939100
 C                  0.43031600    0.56080300    1.61989800
 H                  0.37783900    1.07804100    2.58372800
 H                  1.32863100   -0.06454100    1.62820100
 O                 -1.08704500    3.06971200    2.05694000
 C                 -2.22601700    2.58502900    2.27725900
 C                 -2.72382600    2.38155300    3.61839400
 C                 -3.11481800    2.17972500    1.17599200
 C                 -3.95376000    1.81587600    3.84629700
 H                 -2.06793100    2.68596400    4.42715900
 C                 -4.36265300    1.61369000    1.43930200
 C                 -4.77393700    1.43127200    2.75712700
 H                 -4.30626500    1.65907000    4.86108000
 H                 -5.00186000    1.29220100    0.62721400
 H                 -5.74181800    0.97909200    2.94939700
 O                 -0.95589400   -0.12091200   -0.98127800
 O                  0.65426600    1.55516300    0.60480900
 H                  0.00145600    2.27561500    0.75829800
 O                 -2.61704000    2.42212900   -0.03173700
 O                 -4.66374000   -3.09859700   -2.43615700
 O                 -6.19050800   -3.50915700   -0.37389300
 C                 -3.33818900    1.99459100   -1.18899300
 H                 -4.26868800    2.56530600   -1.28971500
 H                 -2.66926700    2.19436700   -2.02221700
 H                 -3.55004300    0.92415300   -1.14022600
 C                 -7.03884300   -3.77277200    0.72775700
 H                 -7.43407100   -2.84676300    1.16690900
 H                 -7.86663500   -4.36589500    0.33656000
 H                 -6.52167200   -4.34349400    1.51027000
 C                 -3.85573000   -2.90211100   -3.58247000
 H                 -4.36976200   -3.40439200   -4.40315500
 H                 -3.74526400   -1.83601700   -3.82220400
 H                 -2.85776900   -3.34131900   -3.45516500
 H                 -0.40067900   -0.16328800   -3.32385500

TS4triplet
S**2 before annihilation     2.0379,   after     2.0009
C                  3.25966500   -0.85593900   -0.24922100
 C                  3.73057200    0.47620900   -0.43477100
 C                  4.99532000    0.86441200    0.05985100
 C                  5.80152100   -0.02238200    0.74581100
 C                  5.33252700   -1.35259100    0.87064400
 C                  4.11913500   -1.81073400    0.37829400
 H                  5.31229900    1.88758200   -0.11220400
 H                  5.97499800   -2.06107000    1.37760200
 C                  3.01637700    1.38994300   -1.27980500
 H                  3.58822800    2.25480100   -1.63385700
 N                  1.80165700    1.25779700   -1.71296400
 C                  1.32227900    2.16859300   -2.75551200
 H                  1.14989600    1.55635400   -3.64944800
 H                  2.10738400    2.89961200   -2.98884200
 C                  0.02522300    2.88362300   -2.37600800
 H                  0.17032000    3.47732400   -1.46738300
 H                 -0.24120700    3.56619300   -3.19267400
 C                 -1.12266200    1.90486800   -2.13320300
 H                 -2.03609400    2.46389400   -1.90695600
 H                 -1.28239300    1.28710200   -3.03262500
 O                  2.08249900   -1.20453600   -0.69925400
 O                 -0.82518400    1.08785600   -1.03414900
 V                  0.50070000   -0.14810500   -0.95518300
 O                  0.14630200   -0.84497700   -2.64488700
 C                  3.70431400   -3.28700500    0.47158200
 C                  7.16250300    0.35564900    1.34175000
 C                  7.50812100    1.83327300    1.09687700
 H                  7.57041500    2.06146100    0.02795500
 H                  6.76710500    2.50067500    1.54824800
 H                  8.48054700    2.06480300    1.54270700
 C                  8.26812200   -0.51143800    0.70081900
 H                  8.10080600   -1.57781800    0.87712900
 H                  8.30409600   -0.35389200   -0.38180100
 H                  9.24803200   -0.25388900    1.11812800
 C                  7.13792200    0.11116700    2.86633100
 H                  6.36459100    0.72158400    3.34321400
 H                  6.92986900   -0.93611300    3.10358300
 H                  8.10463200    0.37049600    3.31255400
 C                  3.53007700   -3.85084600   -0.95757200
 H                  4.47508900   -3.79914100   -1.50862400
 H                  3.21945800   -4.90098200   -0.91180800
 H                  2.77518300   -3.28806700   -1.50818500
 C                  2.37639800   -3.43582000    1.24689700
 H                  2.45984600   -2.98761700    2.24308800
 H                  1.55418800   -2.96084300    0.71259600
 H                  2.13716400   -4.49780700    1.37432900
 C                  4.76571400   -4.13734900    1.19104100
 H                  4.92015000   -3.81083100    2.22517900
 H                  4.43318900   -5.17954500    1.21998500
 H                  5.73083600   -4.11366200    0.67437300
 C                 -5.49982000   -1.69327100    0.13230700
 C                 -4.23916300   -1.66264700    0.73481300
 C                 -3.09207800   -1.52213800   -0.04748100
 C                 -3.21355800   -1.40146300   -1.44623700
 C                 -4.46030700   -1.40329600   -2.05178500
 C                 -5.62596300   -1.56126400   -1.25297800
 H                 -6.38165000   -1.82351900    0.74717700
 H                 -4.15789200   -1.76725400    1.81086000
 H                 -2.30566200   -1.27360400   -2.02118200
 C                 -1.73368000   -1.44891600    0.52422800
 C                 -1.51493000   -0.99260100    1.85826100
 H                 -2.33077300   -0.53857100    2.40306400
 C                 -0.22759200   -0.90141600    2.30672700
 H                 -0.00114900   -0.40431900    3.24351200
 H                  0.55729800   -1.49518900    1.86838800
 O                 -0.95144300    3.07461200    1.16945300
 C                 -1.81577800    2.55051700    1.90870200
 C                 -1.56060800    2.26862000    3.30629000
 C                 -3.14558800    2.17517200    1.39872700
 C                 -2.51380600    1.70143500    4.11598100
 H                 -0.57718500    2.54043200    3.67526500
 C                 -4.08778200    1.58457400    2.24168700
 C                 -3.77875700    1.35809400    3.58409200
 H                 -2.30353500    1.50848300    5.16337400
 H                 -5.05685400    1.28938500    1.85988300
 H                 -4.52567200    0.90438100    4.22823200
 O                 -0.75292700   -1.68663100   -0.25303100
 O                  0.76527200    0.47944300    0.85604600
 H                  0.36495800    1.35628200    0.97109000
 O                 -3.34462400    2.44660700    0.10802400
 O                 -4.67472200   -1.25179200   -3.38432500
 O                 -6.80201800   -1.56096000   -1.92859800
 C                 -4.54554600    1.98662400   -0.51043200
 H                 -5.42075800    2.49837500   -0.09338300
 H                 -4.44684000    2.23271600   -1.56702600
 H                 -4.65175500    0.90638200   -0.39487700
 C                 -7.99690700   -1.72122300   -1.18168200
 H                 -8.13152700   -0.90714500   -0.45762800
 H                 -8.80993200   -1.69657100   -1.90784200
 H                 -8.01344900   -2.68035800   -0.64924600
 C                 -3.52596900   -1.08201100   -4.20682700
 H                 -3.90255100   -0.96805200   -5.22376100
 H                 -2.95295000   -0.19239100   -3.92066100
 H                 -2.86307000   -1.95401200   -4.15603300
 H                 -0.01046400   -1.79913800   -2.61361600

IM3CSS
C                  3.18763200   -0.24034800   -0.61170700
 C                  3.77276400    1.05029100   -0.57881100
 C                  4.95014400    1.28501900    0.15926800
 C                  5.55104300    0.27210400    0.88513200
 C                  4.96494100   -1.01175300    0.80496600
 C                  3.82467400   -1.31772500    0.06966300
 H                  5.36753600    2.28615700    0.14571000
 H                  5.44593200   -1.81435800    1.34886600
 C                  3.24491400    2.09935500   -1.40736700
 H                  3.89839500    2.96668100   -1.55317900
 N                  2.11127800    2.08888700   -2.02758400
 C                  1.81503100    3.17685300   -2.96452700
 H                  1.63618700    2.71481800   -3.94242100
 H                  2.68897000    3.83471200   -3.05410000
 C                  0.58461200    3.98711100   -2.54814800
 H                  0.77469400    4.46471600   -1.57951900
 H                  0.42230300    4.78218500   -3.28594300
 C                 -0.66555600    3.11629300   -2.44408800
 H                 -1.52273600    3.72311700   -2.12492900
 H                 -0.90093400    2.67444000   -3.42444400
 O                  2.08838400   -0.44440700   -1.30779900
 O                 -0.46989900    2.09732600   -1.49209900
 V                  0.59810100    0.62195300   -1.73917800
 O                  0.39305500    0.34403100   -3.28126400
 C                  3.28030700   -2.75073900   -0.04103400
 C                  6.81184200    0.47368400    1.73416000
 C                  7.30518300    1.92891300    1.69557300
 H                  7.56973400    2.23883800    0.67945800
 H                  6.55056400    2.62174000    2.08165900
 H                  8.20010300    2.03253300    2.31675100
 C                  7.94194600   -0.43495600    1.20293200
 H                  7.66427300   -1.49201500    1.24272800
 H                  8.17953200   -0.19054600    0.16283400
 H                  8.85000300   -0.30567400    1.80197600
 C                  6.50431600    0.10532600    3.20189800
 H                  5.70899300    0.74159200    3.60289100
 H                  6.18112400   -0.93509400    3.29877700
 H                  7.39616600    0.23790200    3.82421600
 C                  3.30186200   -3.18396600   -1.52540300
 H                  4.32336000   -3.15710500   -1.91955000
 H                  2.92887700   -4.20976300   -1.61916800
 H                  2.67566300   -2.53192300   -2.13515200
 C                  1.83531900   -2.83391500    0.49929000
 H                  1.79981600   -2.55595500    1.55835300
 H                  1.15727000   -2.18725500   -0.05602600
 H                  1.46996500   -3.86327000    0.41491900
 C                  4.13774000   -3.74970900    0.75558200
 H                  4.14677500   -3.52055800    1.82669100
 H                  3.71994300   -4.75391200    0.63779000
 H                  5.17275200   -3.77906000    0.39927500
 C                 -4.55158300   -2.34327300    0.95493100
 C                 -3.28350300   -1.78944000    1.15196300
 C                 -2.58614900   -1.22131000    0.08642000
 C                 -3.16960300   -1.23867200   -1.19448200
 C                 -4.42813100   -1.78701800   -1.40176800
 C                 -5.13773200   -2.34607700   -0.30978600
 H                 -5.07198000   -2.78495400    1.79580200
 H                 -2.83804900   -1.82943800    2.13985800
 H                 -2.60690600   -0.81408600   -2.01391300
 C                 -1.24762000   -0.60296300    0.24292100
 C                 -0.75811200   -0.14252600    1.41985100
 H                 -1.38972600   -0.20154400    2.29811800
 C                  0.60102800    0.46499300    1.58393100
 H                  0.67727900    0.95825900    2.56060900
 H                  1.40236600   -0.27891000    1.53196700
 O                 -0.56290200   -0.52410900   -0.90841500
 O                  0.92836800    1.41119600    0.54809000
 H                  0.16729400    2.00023800    0.40577000
 O                 -5.06364000   -1.83765500   -2.60549100
 O                 -6.36304300   -2.86189800   -0.60373100
 C                 -7.10497500   -3.43421200    0.45730200
 H                 -7.32014800   -2.69915700    1.24413900
 H                 -8.04315300   -3.77711200    0.01873300
 H                 -6.58042700   -4.28929000    0.90377900
 C                 -4.37813400   -1.30096500   -3.72465700
 H                 -5.04096100   -1.44392000   -4.57922400
 H                 -4.17365200   -0.22994400   -3.59739600
 H                 -3.42972300   -1.82196300   -3.90684900

TS4CSS
C                  3.26245100   -0.40777800   -0.36886800
 C                  3.63887100    0.96444300   -0.35156300
 C                  4.89374200    1.34874000    0.14882100
 C                  5.78343500    0.41667200    0.66369400
 C                  5.40088100   -0.93721700    0.59370200
 C                  4.18989700   -1.38933800    0.06910700
 H                  5.15000200    2.40478400    0.13168600
 H                  6.09544000   -1.67801500    0.96093800
 C                  2.81455600    1.95256800   -0.99737100
 H                  3.30490700    2.89950500   -1.24797400
 N                  1.58528300    1.79633800   -1.35879600
 C                  0.94332900    2.80606200   -2.20522500
 H                  0.71333700    2.31253200   -3.15670700
 H                  1.65327000    3.61920500   -2.40403400
 C                 -0.34731400    3.37020700   -1.60192000
 H                 -0.11420100    3.89951900   -0.67061800
 H                 -0.76277200    4.10080700   -2.30673700
 C                 -1.38613200    2.28410400   -1.30802200
 H                 -2.28834300    2.73848300   -0.87763700
 H                 -1.66255600    1.76184900   -2.23684700
 O                  2.09022300   -0.75325400   -0.86606200
 O                 -0.85004500    1.38251700   -0.37481800
 V                  0.44445600    0.14416700   -0.80413800
 O                 -0.08114200   -0.08353900   -2.31054900
 C                  3.86887600   -2.88671500   -0.06063500
 C                  7.12724500    0.87112000    1.25073300
 C                  7.94705300    1.59209000    0.15874700
 H                  8.14395900    0.92177000   -0.68380200
 H                  7.41983100    2.46917400   -0.22786800
 H                  8.90873200    1.93028700    0.56046300
 C                  7.96219000   -0.30723500    1.77928000
 H                  7.43763000   -0.85319200    2.56989500
 H                  8.21593900   -1.01551000    0.98406500
 H                  8.90068400    0.06662800    2.20024100
 C                  6.86838300    1.84264300    2.42263400
 H                  6.31306200    2.72715800    2.09724600
 H                  6.28540100    1.35439600    3.20975900
 H                  7.81553300    2.18226500    2.85632000
 C                  3.65789100   -3.22975000   -1.55347600
 H                  4.56609500   -3.01921700   -2.12838700
 H                  3.42644800   -4.29522300   -1.66270800
 H                  2.83535100   -2.65165400   -1.97615300
 C                  2.59382600   -3.24256300    0.73499200
 H                  2.71550700   -2.97859300    1.79135100
 H                  1.71824400   -2.72817900    0.33914600
 H                  2.41032600   -4.32145400    0.67806400
 C                  5.01417000   -3.76670300    0.47031200
 H                  5.19846100   -3.60101400    1.53721400
 H                  4.74656700   -4.81979000    0.34140900
 H                  5.94973800   -3.59575000   -0.07231600
 C                 -5.28627900   -1.65273600    0.39916100
 C                 -4.01930800   -1.61889300    0.98116900
 C                 -2.88158900   -1.49639000    0.17846400
 C                 -3.02561500   -1.41394900   -1.22280700
 C                 -4.27912800   -1.42442300   -1.80879600
 C                 -5.43290700   -1.55032600   -0.98682200
 H                 -6.15963400   -1.75805500    1.03030800
 H                 -3.92868400   -1.70800100    2.05790200
 H                 -2.12719300   -1.31453900   -1.81678700
 C                 -1.52166600   -1.41994600    0.72196900
 C                 -1.25090400   -1.12677000    2.09576000
 H                 -2.04996300   -0.77272600    2.73635500
 C                  0.05298900   -1.07966400    2.49317000
 H                  0.32656000   -0.71293800    3.47713800
 H                  0.82144300   -1.57573000    1.92518600
 O                 -0.54527100   -1.52177400   -0.09879000
 O                  0.95250600    0.51591100    1.10831500
 H                  0.37522800    1.23179300    1.40468800
 O                 -4.51172600   -1.31666800   -3.14191100
 O                 -6.61758200   -1.55971700   -1.64207600
 C                 -7.80406400   -1.68290400   -0.87345800
 H                 -7.91661400   -0.84696600   -0.17175800
 H                 -8.62662600   -1.66822100   -1.58905000
 H                 -7.82450100   -2.62684900   -0.31468200
 C                 -3.37120700   -1.20398700   -3.98624900
 H                 -3.76100200   -1.10399400   -4.99974000
 H                 -2.76330200   -0.32796300   -3.73219700
 H                 -2.73760400   -2.09692600   -3.92173700

Cat'CSS
C                  1.51109200    0.86900300   -0.39181000
 C                  2.80466000    0.44937600   -0.77562800
 C                  3.86055600    1.37866800   -0.87796500
 C                  3.66259300    2.71877700   -0.59954600
 C                  2.35928300    3.10882900   -0.21839900
 C                  1.27596800    2.24389300   -0.10523600
 H                  4.83488000    1.00814200   -1.17818300
 H                  2.19674100    4.15599000    0.00066800
 C                  3.07244200   -0.93153900   -1.07334600
 H                  4.09275600   -1.15350700   -1.40827700
 N                  2.24039200   -1.91121400   -0.96881700
 C                  2.72095700   -3.25684000   -1.29041700
 H                  2.64488000   -3.85593800   -0.37511600
 H                  3.77713300   -3.21816600   -1.58718400
 C                  1.88679500   -3.90275800   -2.40061300
 H                  1.92560200   -3.27376700   -3.29719500
 H                  2.32731900   -4.87409500   -2.65527700
 C                  0.43293900   -4.10981900   -1.98439900
 H                 -0.14543500   -4.52828100   -2.81693700
 H                  0.37653200   -4.81153300   -1.13991700
 O                  0.51570100    0.00045400   -0.32114000
 O                 -0.16756500   -2.88400100   -1.61874900
 V                  0.18695100   -1.85505200   -0.20938800
 O                  0.70154800   -2.75039400    0.98537500
 C                 -0.12180700    2.73618900    0.30143300
 C                  4.77192600    3.77376000   -0.68422300
 C                  4.96060600    4.43101800    0.70038700
 H                  5.74679700    5.19268100    0.65774300
 H                  4.04396900    4.91718200    1.04634100
 H                  5.24612700    3.68482500    1.44844100
 C                  4.37620300    4.85298900   -1.71549300
 H                  3.44271400    5.35274200   -1.44137300
 H                  5.15639800    5.61876600   -1.78542000
 H                  4.24011700    4.41066300   -2.70740900
 C                  6.11509000    3.16348900   -1.11588200
 H                  6.46206900    2.40633100   -0.40534900
 H                  6.04999300    2.70239700   -2.10677000
 H                  6.87811900    3.94627400   -1.16446100
 C                 -1.11752400    2.47469500   -0.85174000
 H                 -1.15210300    1.41638000   -1.11392900
 H                 -2.12325200    2.79665100   -0.55987600
 H                 -0.82838800    3.03620000   -1.74627700
 C                 -0.13457000    4.24758400    0.59209000
 H                  0.53089800    4.50956700    1.42118500
 H                  0.15390700    4.83827800   -0.28358700
 H                 -1.14731400    4.55064600    0.87391600
 C                 -0.59240700    2.01037700    1.58319500
 H                 -1.56375500    2.40876900    1.89685400
 H                 -0.69572200    0.93639600    1.43022800
 H                  0.11790400    2.17558700    2.39995400
 O                 -1.48412400   -1.43349100    0.31291300
 H                 -1.86835800   -0.66719000   -0.13747300

5a'
C                 -9.75794100    5.74992900    9.67794700
 C                 -9.60562300    4.49496100   10.26199700
 C                 -8.80656100    3.52864900    9.63985400
 C                 -8.18725600    3.83989200    8.41657700
 C                 -8.35382300    5.08150100    7.81718600
 C                 -9.14004200    6.06578400    8.46856300
 H                -10.36011900    6.52046700   10.14690400
 H                -10.10026100    4.29646600   11.20462300
 H                 -7.59068200    3.06196100    7.95841000
 C                 -8.56203800    2.16243000   10.18583800
 C                 -9.22113900    1.75685300   11.46272500
 H                 -9.87873500    2.45590100   11.96700300
 C                 -9.00699600    0.54304700   11.97797600
 H                 -8.34865600   -0.15143200   11.46484500
 H                 -9.47431500    0.22186200   12.90316100
 O                 -7.82643700    1.37759300    9.59051300
 O                 -7.82263200    5.42776300    6.60850800
 O                 -9.38571800    7.30149900    7.95137700
 C                 -8.28188000    8.07645100    7.47060900
 H                 -8.64542700    9.10455200    7.41942300
 H                 -7.43793200    8.02578000    8.16837500
 H                 -7.95419900    7.74356500    6.48476300
 C                 -7.03217300    4.45904900    5.93460900
 H                 -7.61344000    3.55768600    5.70643700
 H                 -6.71106800    4.92946800    5.00460600
 H                 -6.15200300    4.17697600    6.52506000

Ar2OH
O                  2.77331400    0.78567300   -4.26027500
 C                  3.93358500    0.14216000   -3.95343900
 C                  5.04850100    0.86179400   -3.53989200
 C                  4.00710700   -1.26174500   -4.05497200
 C                  6.23502900    0.19088100   -3.22686100
 H                  4.97010400    1.94137800   -3.46897000
 C                  5.18695200   -1.92925200   -3.74362700
 C                  6.30561700   -1.19543900   -3.32743900
 H                  7.10140000    0.75963600   -2.90453800
 H                  5.24571000   -3.00857700   -3.82049100
 H                  7.22503700   -1.71822600   -3.08488800
 O                  2.83376300   -1.84408500   -4.47471700
 C                  2.80781100   -3.25488500   -4.60941600
 H                  3.00892500   -3.75015900   -3.65126000
 H                  1.80298500   -3.51253600   -4.94654300
 H                  3.54018100   -3.59753000   -5.35106600
 H                  2.13522500    0.10350700   -4.51991300
